# Supplementary material for: Application of Mulberry (Morus nigra) Anthocyanin Extract Combined with Carboxymethyl Chitosan for Postharvest Preservation of Strawberry (Fragaria x ananassa)
Source: Curr Issues Mol Biol. 2025 Nov 27;47(12):995. doi: 10.3390/cimb47120995 (PMC12732276; doi:10.3390/cimb47120995)
Supplement: Supplementary file 1 [file cimb-47-00995-s001.zip]

Archive with 1 entries (1 files):
- cimb-3938092-supplementary.pdf
